# Supplementary material for: Metastatic tumor growth in steatotic liver is promoted by HAS2-mediated fibrotic tumor microenvironment
Source: J Clin Invest. 2025 Feb 13;135(7):e180802. doi: 10.1172/JCI180802 (PMC11957696; doi:10.1172/JCI180802)
Supplement: Supporting data values [file jci-135-180802-s030.xlsx]

## Sheet: Fig 1
Figure 1C Tumor Area				Figure 1F aSMA area				Figure 1F Sirius red area				Figure 1F HABP-positive area				Figure 1G Has2 qPCR
LFD	HFD			LFD	HFD			LFD	HFD			LFD	HFD			NT		Tumor
35.4637	40.4913			0.6782	4.9986			0.731556	3.1886			7.913	22.85			LFD	HFD	LFD	HFD
5.2363	64.7561			3.7354	4.4054			0.96225	4.0324			5.508	19.346			0.180113	0.548988	34.5723	93.8432
1.1209	73.9166			2.7452	10.99			1.1167	4.6805			10.19	11.743			1.57765	1.26736	39.0865	52.0707
10.2071	55.2386			3.6066	7.1946			0.824875	3.6462			7.187	24.244			0.548414	0.419516	52.4024	31.3027
14.3179				3.0816				0.570889				10.165				4.7552	1.67347	20.3793	53.2767
																0.687024	1.45503	41.0885	54.7635
																0.0858832	0.168291	6.98889	48.6133
																0.0949009	0.652999	16.7602	18.9858
																0.0708201	0.446574	21.843	51.5121

## Sheet: Fig 2
Fig 2B Liver weight						Figure 2B Maximum tumor size (mm)						Figure 2B Number of nodules						Figure 2D HABP-positive area						Figure 2D aSMA-positive area						Figure 2D Sirius red-positive area
LFD		HFD				LFD		HFD				LFD		HFD				LFD		HFD				LFD		HFD				LFD		HFD
WT	KO	WT	KO			WT	KO	WT	KO			WT	KO	WT	KO			WT	KO	WT	KO			WT	KO	WT	KO			WT	KO	WT	KO
1.9802	2.3024	4.2349	1.3667			18	14	37	11			4	10	26	5			7.45167	3.95	13.14	8.90667			1.34667	0.336667	2.23667	1.16667			0.835	2.66	2.69225	3.33667
0.9378	2.0668	2.8411	1.672			1	17	17	13			2	22	30	21			3.50167	6.3875	20.3967	10.5333			0.123333	0.0633333	2.57333	0.773333			0.625	1.71333	5.0735	1.23875
2.2625	1.1988	5.7786	3.0395			18	11	28	16			3	3	40	16			2.155	6.2775	31.25	12.2329			0.443333	0.216667	3.035	1.42			1.27233	2.29625	4.155	0.82725
2.4965	2.7787	5.5853	1.3925			20	19	22	11			4	8	35	6			11.0675	3.05333	26.0275	7.44429			0.2875	1.11667	4.11	0.823333			1.75467	2.13667	5.765	2.58667
1.2795	3.5517	3.5092	3.3857			6	18	23	19			6	9	26	9			5.72857	8.535	21.4183	10.3063			0.0366667	1.06333	2.0975	0.506667			0.633333	0.620667	2.14	3.3175
2.2358	3.4505	3.1563	1.163			17	22	17	1			6	5	17	3			5.8726	4.8032	26.075	7.3674			0.31	1.58333	1.55	0.0633333			1.9375	1.89333	5.93667	2.21667
1.5774	1.123	3.8578	1.161			10	1	24	4			5	4	36	4
1.6049	1.379	5.0472	1.57			9	10	20	11			7	9	39	28
1.2	2.477	6.2299	1.21			4	14	24	9			3	30	42	41
1.8052	1.814	1.552	2.776			20	10	10	16			12	10	14	38
0.7421		2.072				0		12				0		43
2.717						23						24

## Sheet: Fig 3
Figure 3A Serum HA				Figure 3A Tumor HA				Figure 3B Serum HA					Figure 3B Tumor HA					Figure 3C Colony formation assay					Figure 3D Invasion assay					Figure 3E Yap1 qPCR					Figure 3E Ccn2 qPCR					Figure 3F LMW-HA, Ccn2 correlation					Figure 3H Invasion assay
LFD	HFD			LFD	HFD			HMW	MMW	LMW			HMW	MMW	LMW			Con	LMW	HMW			Con	LMW	HMW			Con	LMW	HMW			Con	LMW	HMW				LMW-HA	Ccn2			shCon	shYap1
352.917	848.958			352	641.556			493.479	415.305	1869.78			36	65.5556	586.222			25	55	33			121	156	123			0.91	1.43	1.03			0.8	1.69	1.03			LFD	53.8831	1.09466			176	109
267.427	749.883			62.1675	554.444			0	680.344	1722.52			0	74	500.222			29	47	35			99	187	89			1.03	1.54	1.12			1.14	1.76	0.87				50.8622	1.15868			146	123
233.22	511.163			312.889	396.222			426.185	351.668	1260.88			12	101.333	299.556			31	53	27			108	184	103			1.06	1.63	0.98			1.06	1.46	0.89				60.2778	0.585621			198	134
187.353	644.484			54.1872	462.222			98.7423	275.298	1323.33			0	170.667	313.778																								49.8699	1.96372
171.014	269.387			268.222	409.778								0	70.2222	376.667																								57.2128	0.197323
493.743				62.5616	478.889								0	54	443.333																							HFD	586.222	2.9171
				317.333	474.889								0	43.1111	469.556																								299.556	1.70163
				58.6453	492								108	88.6667	461.333																								313.778	2.47096
																																							376.667	3.1171
																																							443.333	2.71904

## Sheet: Fig 4
Fig4A Liver weight						Figure 4A Maximum tumor size						Figure 4A Number of nodules						Figure 4D Col1a1 qPCR				Figure 4D Acta2 qPCR				Figure 4E HABP-positive area						Figure 4F Has2 qPCR				Figure 4F Col1a1 qPCR				Figure 4G Ccn2 qPCR				Figure 4H Has2 qPCR				Figure 4I Has2 qPCR
LFD		HFD				LFD		HFD				LFD		HFD				shCon	shYap1			shCon	shYap1			LFD		HFD				shCon	shYap1			shCon	shYap1			shCon	shYap1			Con	CTGF			siCon
shCon	shYap1	shCon	shYap1			shCon	shYap1	shCon	shYap1			shCon	shYap1	shCon	shYap1			0.82	0.59			0.74	0.35			shCon	shYap1	shCon	shYap1			1	0.82			0.92	0.73			0.94	0.35			1.70157	5.68456			-	LMW-HA
1.078	0.934	1.765	1.435			8	6	16	5			8	7	15	4			1.37	0.8			0.96	0.76			3.62667	4.972	28.09	6.12			0.92	0.76			1.13	0.68			1.27	0.97			1.18875	6.34764			1.49	2.77
1.234	1.021	1.887	1.532			8	8	9	6			12	7	12	5			1.09	0.47			1.34	0.84			9.68	3.09875	23.5967	9.2725			1.08	0.63			0.95	0.59			0.81	0.55			0.494379	9.5745			0.85	3.02
1.321	0.976	1.654	1.345			10	8	13	8			11	3	9	5			0.89	0.61			1.12	1.03			6.078	3.786	12.015	12											0.93	0.58							1.24	1.61
1.03	1.022	1.932	1.467			8	0	15	0			4	0	18	0			0.75	0.58			1.06	0.57			4.66	13.252	13.458	6.76833											1.11	0.47							0.42	2.47
1.243	1.003	1.764	1.376			7	8	9	9			9	4	13	7			1.27	0.87			0.95	0.72			3.5325	5.294	20.124	4.792											0.76	0.67
0.983	1.023	1.598	1.329			7	7	15	5			8	5	18	4			0.93	0.63			0.84	0.48						8.39667											0.87	0.76
0.984	0.976	1.766	1.298			6	0	8	9			5	0	13	8			0.88	0.49			0.99	0.55																	1.31	0.59
0.976	0.957		1.541			5	5		5			4	5		3
[truncated: 2 more columns]

## Sheet: Fig 5
Figure 5C F4/80 positive area						Figure 5C CD206 posotive area
LFD		HFD				LFD		HFD
WT	KO	WT	KO			WT	KO	WT	KO
2.3	5.1	7.8	4.9			2.2	1.6	4.9	3.2
4.5	3.2	9.3	6.8			2.1	2.7	6.7	4.8
3.7	6.2	5.4	5.6			1.9	3.1	7.2	3.5
6.2	4.3	11.3	7.1			4.3	3.7	3.2	4.1
5.1	4.1	6.8	7.3			3.7	2.8	8.6	5.7
5.7		9.2	5.2			4.1		5.7	2
		9.7						7.2

## Sheet: Fig 6
Figure 6B HABP-positive area						Figure 6C HABP, CTGF correlation						Figure 6D % CAF or aSMA-pos. cells
NT		Tumor				Normal		MASLD				% CAF/ total			% aSMA/ total
Normal	MASLD	Normal	MASLD			HABP	CTGF	HABP	CTGF			Normal	MASLD		Normal	MASLD
5.611	4.241	15.783	14.878			15.783	11.8078	14.878	5.15027			13.378	25.4978		9.4189	16.3765
5.1855	12.719	14.3867	60.61			14.3867	23.8576	60.61	8.82627			15.4847	48.124		7.53861	45.5465
9.0045	8.213	4.992	27.5813			4.992	4.38825	27.5813	12.9897			6.28914	59.5393		4.95508	49.988
7.2495	8.3185	10.195	32.3217			10.195	13.8393	32.3217	14.9226			1.16801	9.90509		0.790656	8.67326
9.9695	8.724	19.1237	20.6503			19.1237	8.00578	20.6503	28.2627			20.7446	10.9397		11.8944	9.11641
6.4515	7.782	24.115	12.2963			24.115	21.9847	12.2963	12.1461			67.8298	28.1834		32.0608	23.3453
9.1725	9.2885	17.1013	37.4895			29.3197	13.406	38.6004	22.0649			27.5649	20.1201		25.4311	17.7632
5.762	5.5595	29.3197	26.4707			30.596	23.1004	38.7913	27.131			30.6385	46.1		29.0381	19.4999
10.079	5.732	30.596	38.6004			27.0553	26.1571	8.08033	5.3252			4.36092	35.6061		2.67681	23.9727
9.4565	5.035	27.0553	38.7913			23.8033	44.4653	56.1383	4.30811			23.8387	39.6369		8.70392	37.0404
9.146	9.8985	23.8033	8.08033			33.2693	21.8943	47.5203	28.2507			8.13498	13.703		7.57354	13.3732
11.179	8.788	33.2693	56.1383			35.028	5.33591	4.241	1.39054			2.1587	26.0417		1.89776	26.0417
11.5295	15.685	35.028	47.5203			20.7213	6.92758	12.719	14.9057			15.8872	39.3794		6.65721	26.8071
7.3625		20.7213				33.734	11.6449	8.213	5.45306			21.5537			8.35362
11.4445		23.1073				5.611	5.71676	8.3185	5.20568			7.45403			5.97151
15.414		33.734				5.1855	2.79331	8.724	6.49852			23.9133			22.9407
						9.0045	6.92336	7.782	8.53519			3.51556			2.49632
						7.2495	3.18557	9.2885	6.64238
						6.4515	3.65393	5.732	5.69542
						9.1725	5.00022	5.035	10.1919
						5.762	3.89262	9.8985	4.4458
						10.079	10.5259	8.788	4.97813
						9.4565	6.54358	15.685	7.38203
						9.146	10.3827
						11.179	6.058
						11.5295	1.85467
						7.3625	6.39486
						11.4445	3.51613
						15.414	12.0099

## Sheet: Fig 7
Figure 7C Maximum tumor size (mm)								Figure 7C Number of nodules								Figure 7D HABP-positive area								Figure 7D Sirius red-positive area								Figure 7D α-SMA-positive area								Figure 7E Col1a1 qPCR					Figure 7E Acta2 qPCR
LFD-Veh	LFD-4MU	LFD-4MUG	HFD-Veh	HFD-4MU	HFD-4MUG			LFD-Veh	LFD-4MU	LFD-4MUG	HFD-Veh	HFD-4MU	HFD-4MUG			LFD-Veh	LFD-4MU	LFD-4MUG	HFD-Veh	HFD-4MU	HFD-4MUG			LFD-Veh	LFD-4MU	LFD-4MUG	HFD-Veh	HFD-4MU	HFD-4MUG			LFD-Veh	LFD-4MU	LFD-4MUG	HFD-Veh	HFD-4MU	HFD-4MUG			HFD-Veh	HFD-4MU	HFD-4MUG			HFD-Veh	HFD-4MU	HFD-4MUG
2	1	1	15	1	1			6	1	1	74	1	2			1.5022	1.4356	0.5373	23.8721	0.1605	8.9993			1.6395	0.7712	1.6556	2.6746	0.8262	0.9231			0.7719	2.5279	0.4868	3.6495	0.9307	0.8606			9.09688	0.0238487	0.0265694			3.88093	0.16393	0.0685676
3	0	0	8	0	6			4	0	0	23	0	7			0.4466	1.2437	0.2563	19.6325	5.5467	0.2902			2.1945	1.4299	1.4289	2.3575	1.093	0.3809			0.9444	0.2478	0.2415	4.7574	1.4315	0.5441			8.1771	0.306506	0.0241859			3.33525	0.299196	0.0665818
1	7	2	15	2	3			1	9	4	64	6	1			0.0496	0.0924	0.4283	32.4609	7.3591	0.1062			2.9493	0.7771	1.3801	4.2734	1.8315	0.6633			0.3755	1.8472	0.586	4.6561	1.0884	0.5452			6.28682	1.19011	0.286034			2.49492	0.478225	0.399785
2	0	0	17	2	2			4	0	0	132	3	7			11.0679	0.0964	0.0475	18.6543	2.3988	5.7888			1.795	1.2679	1.3211	4.3759	0.9036	0.6647			0.2403	0.5301	0.0932	5.5743	0.3848	0.9598			3.90396	0.400567	2.6315			1.47124	1.33461	0.651225
4	1	1	1	2	4			38	3	1	6	1	9			21.5619	6.5363	0.0514	12.4329	10.8937	0.0459			2.4586	1.4667	2.1712	4.2019	1.6827	0.5942			6.9004	0.141	0.2835	3.2785	0.7646	0.4908			4.81355	0.155268	0.463778			0.81683	1.1245	1.10819
9	1	1	10	4	3			49	2	1	110	15	4			12.5169	0.0224	0.1502	21.7703	13.4212	1.3382			1.0271	1.3759	1.2762	4.3529	1.4388	1.0644			0.7242	0.7137	0.483	2.6734	1.926	0.7506			4.86638	0.348013	1.64508			2.33896	0.981957	1.96804
3		1	6	2	3			6		1	31	1	11			2.1761		0.0863	41.8945	0.0986	1.4542			0.0997		1.1966	4.4588	1.1518	0.6536			1.4116		0.199	6.3737	0.907	0.5137			1.92151		0.468395			1.44339		0.459255
6		0	15	4	8			34		0	39	7	49			1.492		0.1098	24.9668	0.1528	2.5806			0.9956		2.9043	2.7539	0.7782	0.5187			9.052		0.3795	6.9601	0.6082	0.8467			5.07108					1.61249
				3	4							3	9							0.3768	8.8751							0.7887	0.5205							0.4541	1.133
[truncated: 24 more columns]

## Sheet: Fig 8
Figure 8B Maximun tumor size (mm)								Figure 8B Number of nodules
LFD+Veh	LFD+anti-PD1	LFD+anti-PD1+4MU	HFD+Veh	HFD+anti-PD1	HFD+anti-PD1+4MU			LFD+IgG	LFD+anti-PD1	LFD+anti-PD1+4MU	HFD+IgG	HFD+anti-PD1	HFD+anti-PD1+4MU
4	2	1	10	8	5			43	0	8	66	127	30
4	0	0.5	10	10	5			52	2	4	85	109	26
4	1	2	14	10	4			50	10	9	71	21	22
9	2	0.5	18	13	4			49	7	8	42	38	21
4	1	0	16	8	6			16	2	3	56	66	30
4	0.5	0.5	16	11	5			19	0	5	131	105	15
4	0	0	15	12	3			29	2	3	141	98	32
5	0.5	0.5	9	9	3			17	4	2	78	62	15
3	0.5	0	6	10				16	3	0	72	57

## Sheet: Fig S1
Fig S1A Has1 qPCR						Fig S1A Has3 qPCR						Fig S1C Has2 qPCR								Fig S1D Tumor area (%)				Fig S1D Sirius red-pos area (%)				Fig S1D HABP-pos area (%)				Fig S1D Has2 qPCR						Fig S1E Tumor area (%)				Fig S1E Sirius red-pos area (%)				Fig S1E HABP-pos area (%)
NT		Tumor				NT		Tumor				HEP	KC	qHSC	aHSC	MC38	CMT93			LFD	HFD			LFD	HFD			LFD	HFD			NT		T				LFD	HFD			LFD	HFD			LFD	HFD
LFD	HFD	LFD	HFD			LFD	HFD	LFD	HFD			1.31156	1.83784	1.65498	68.746	13.4916	2.01829			11.2	43.12			0.5	9.11			9.08	25.03			LFD	HFD	LFD	HFD			6.01	32.03			2.07	12.02			3.1	22.04
2.26853	1.69103	9.5629	16.2449			0.706295	1.53295	3.73135	5.90757			0.597031	1.21297	4.39583	76.6319	8.47786	0.0800995			24.91	34.29			1.11	10.25			11.99	26.44			0.97	4.7	67.65	28.9			10.21	25.99			2.06	15.01			5.12	16.13
1.58109	0.708952	11.3068	17.8253			1.359	1.20883	9.51654	9.83275			1.27707	1.58132	3.6913	53.1415	10.1038	3.22276			30.07	55.41			1.5	8.44			10.31	30.04			0.8	5.1	50.86	83.94			4.1	28.1			4.27	10.95			1.94	17.97
0.800483	2.17989	4.51576	11.6799			1.65095	2.05373	3.79815	3.18778											20.31	66.88			1	7.86			8.41	34.12			1.45	9.1	62.55	63.53			14.15	40.2			3.11	14.88			7.2	31.02
2.57629	0.866515	7.0266	10.2226			1.64127	0.985127	4.88729	4.6655											15.39	26.11			2.01	10.09			4.99	18.33			1.73	1.5	28.52	63.51			8.07	29.89			2.29	12.31			4.21	26.07
0.353068	1.28525	3.10993	17.7528			0.832054	1.39674	2.34646	14.3201											16.08	65.33			1.07	6.12			5.07	23.21			1.53	4.7	55.12	120			6.99	35.12			2.24	9.37			3.99	30.09
0.077564	1.08011	4.11143	29.9648			0.385666	1.10897	3.10288	14.5792											19.24	50.41			1.31	3.52			8.18	31.11			0.53	0.23	59.51	48.67
0.163064	3.12549	10.2286	8.31381			0.772107	0.794876	3.22191	4.87004																							0.77	1.03	34.77	58.14
0.179915	0.58499		11.0409			0.652654	0.789785		8.89863																							0.39	3.2	50.58	82.5
																																0.5	4.9	53.61	171.54
[truncated: 4 more columns]

## Sheet: Fig S2
Fig S2A Body weight						Fig S2D Number of tumors / liver				Fig S2F PKH-labeled tumor number
LFD		HFD				LFD	HFD			LFD-Veh	LFD-4MU	HFD-Veh	HFD-4MU
WT	KO	WT	KO			40	39			4	4.8	5	5
19.8	21.3	34.4	29.9			12	57			5.3	4	9.5	9.6
19.7	20.9	39.7	28.3			20	89			3.3	4	7	6
20.3	20.5	27.8	44.4			37	37			5.3	2.3	8	6.3
22.2	21.9	49.2	24.7			5	64			4	5
23.3	22.2	27.5	22.2
22.5	22	33.7	37.1
20.8	22.7	41.9	40.3
24.5	19.3	35.5	30.6
23.7	21.5	33.7	30.5
22.6	21.7	36.4	38.1
23.2		26.9
24.7

[truncated: 3 more sheets: Fig S3, Fig S4, Fig S7]
